# Supplementary material for: Amyloid Fibrils of the s36 Protein Modulate the Morphogenesis of Drosophila melanogaster Eggshell
Source: Int J Mol Sci. 2024 Nov 21;25(23):12499. doi: 10.3390/ijms252312499 (PMC11641622; doi:10.3390/ijms252312499)
Supplement: Supplementary file 1 [file ijms-25-12499-s001.zip]

Archive with 16 entries (16 files):
- Figure S5.tif
- Figure S6.tif
- Figure S7.tif
- Figure S8.tif
- Figure S9.tif
- Figure S10.tif
- Figure S11.tif
- Figure S13.tif
- Figure S14.tif
- Figure S15.tif
- Figure S16.tif
- Figure S12.tif
- Figure S1.tif
- Figure S2.tif
- Figure S3.tif
- Figure S4.tif
